# Supplementary material for: Partial impairment of insulin receptor expression mimics fasting to prevent diet-induced fatty liver disease
Source: Nat Commun. 2020 Apr 29;11:2080. doi: 10.1038/s41467-020-15623-z (PMC7190665; doi:10.1038/s41467-020-15623-z)
Supplement: Supplementary file 3 — Source data [file 41467_2020_15623_MOESM3_ESM.xlsx]

## Sheet: Figure 1
a)					b)		Weeks
Liver IR	WT	PerIR			Body mass	Geno	0	1	2	3	4	5	6	7	8	9	10
1	0.610191	0.246965			1	WT	26.5	30.5	32.5	36.7	37	38.7	39.4	41.3	39.5	39.9	42.7
2	0.758189	0.200635			2	WT	28.3	33.7	33.3	34.4	36.1	39.7	41	44.1	42.8	43.3	46.1
3	0.856532	0.173905			3	WT	27.3	35.3	34.8	36.2	37.8	42.1	44.8	45	43	45.4	48
4	1.01398	0.330413			4	WT	24.8	32.3	34.9	35.7	37.1	38.6	39	41.1	41.2	42.6	44.3
5	0.91144	0.407561			5	WT	26.5	30.1	29.8	31.7	32.5	35.5	36.3	39.3	37.8	38.4	41
6	1.00122	0.36503			6	WT	24.4	30.2	31.1	32.3	31.8	33	33.3	35.4	36.5	37.6	38.3
7	0.586535	0.334197			7	WT	26.5	30.1	31.9	33.2	33.3	36.2	37.4	39.3	40	40.7	43.6
8	0.320915	0.246504			8	WT	25.9	34.2	36.2	37.4	38.5	40.2	41.7	43.3	45.2	45.2	45.7
9	0.360643	0.380364			9	WT	26.9	28.8	29.4	32.8	31.4	33.8	34.1	36	36.6	37.9	37.9
10	0.942039	0.298208			10	WT	26	29.7	30.7	29.4	34	36.2	37	38.3	38.5	39.7	41
11	1.38782	0.220689			11	WT	28.2	38.2	40.5	43.9	44	44.5	44.4	45.5	47.9	48.1	48.3
12	1.51802	0.295053			12	WT	27.7	28.2	30.5	32.4	33.1	34.6	35.6	37.1	37.8	39.1	40
					13	WT	29.7	39	40.7	40.4	42.4	45	47.6	49.5	47.2	48.8	49.1
					1	PerIR	28.3	32	31.3	34.5	36.7	38.8	39.1	41.9	42.2	43.7	43.2
					2	PerIR	26.3	28.7	30	31.7	32.8	34.5	33.1	35.9	37.7	39.2	41.6
					3	PerIR	25.4	35.6	36	37.3	38.9	40.9	41.5	43.4	43.6	43	43.5
					4	PerIR	25.9	30.9	30	33.4	34.8	38	38.6	40.2	38.2	38.2	40.7
					5	PerIR	28.3	29.5	31.8	33.1	33.3	34.6	34.5	36.9	37.2	39	39.5
					6	PerIR	26.8	36.5	36.8	37.7	37.6	39.2	39	41	41.8	40.9	41.6
					7	PerIR	26	29.3	28.3	29.2	30.2	31.8	33.3	35.3	36.6	37.8	39.9
					8	PerIR	23	26.4	26.7	28.4	27.8	30.9	32.8	36.7	34.3	35.6	39.8
					9	PerIR	27.3	30.8	31.6	33.4	34.2	36.2	37.9	37.3	37.4	38.2	39.6
					10	PerIR	25.5	30	30.8	32.6	35	37.1	38.8	41	42.2	43	44.4
					11	PerIR	24	32.5	34.4	34.9	36	36.5	37.9	38.6	38.6	39.3	39.4
					12	PerIR	25.5	31.6	33.1	35.1	36.9	37	38.8	38.6	37.8	38.6	39.2
					13	PerIR	23.6	27.4	29.1	29.3	29.9	29.3	32.8	34.2	36.3	36.2	38.1
					14	PerIR	25.3	29.2	30.2	30.8	31.7	32	35.3	36	36.5	37.6	36.9
					15	PerIR	28.7	35.5	34	33.1	34	36.3	38	40.3	39.8	40.6	41.4
					16	PerIR	27.2	34.7	37.9	43.5	39.9	41.4	42	42.6	44	44.5	44.4
					17	PerIR	27.3	35.6	38.2	41.2	41	42.3	42.6	43.3	43.5	44.4	44.8
c)	WT		PerIR
Body composition	Fat mass (%)	Lean mass (%)	Fat mass (%)	Lean mass (%)
1	33.5363	64.2857	30.8454	66.8116
2	33.5358	63.5141	36.1937	61.8919
3	19	76.3438	34.8214	60.9152
4	37.9375	59.2708	28.7879	66.5404
5	39.7291	58.1716	35.2027	60.6757
6	36.5122	61.3171	34.5939	63.1218
7	28.0851	68.883	29.6992	66.8672
8	37.5459	59.1972	34.6734	61.9849
9	35.248	61.5666	33.101	64.2308
10	34.7805	62.9756	29.819	67.3529
11	43.2166	55.5361	34.023	62.8276
12	33.45	65.3	28.6732	66.4619
13	35.8452	63.8493	29.4952	67.8125
14	42.1325	57.2671	25.519	71.7215
15			30.533	68.1218
16			32.2572	65.3281
17			29.1599	71.4363
d)	WT								PerIR
Tissue mass	Gastroc	Soleus	TA	Sub fat	Viseral fat	liver	Heart	Brown fat	Gastroc	Soleus	TA	Sub fat	Viseral fat	liver	Heart	Brown fat
1	8.42222	0.488889	3.66667	40.2222	50	32.6667	3.88889	6.53333	9.09091	0.48951	4.38228	36.1305	37.5291	31.4685	4.33566	4.14918
2	8.29876	0.643154	3.15353	35.6846	35.6846	47.7178	3.44398	6.22407	7.50594	0.475059	3.96675	26.9834	48.9311	30.4038	4.22803	5.93824
3	7.21992	0.456432	3.42324	40.6639	40.249	38.5892	3.83817	7.05394	7.48299	0.612245	3.60544	36.0544	38.5488	40.8163	4.4898	7.02948
4	8.15217	0.556522	4.06522	37.3913	48.4783	47.8261	4.21739	4.84783	9.36795	0.677201	4.01806	31.377	44.6953	30.474	3.52144	5.23702
5	8.95288	0.65445	3.95288	20.4188	45.8115	31.4136	5.2356	3.53403	8.82353	0.517647	3.64706	24.2353	26.9882	42.3529	3.85882	5.17647
6	8.43091	0.58548	4.0281	30.9133	57.6112	38.4075	3.86417	5.33958	7.55556	0.544444	3.20026	34.4444	34.6667	39.7778	3.86667	4.88889
7	8.26772	0.551181	4.22572	24.9344	56.9554	32.5459	4.61942	3.93701	7.97101	0.507246	4.10628	25.8454	42.5121	30.4348	4.58937	5.7971
8	7.08155	0.386266	3.3691	40.9871	56.2232	42.4893	3.64807	3.77682	8.75318	0.763359	4.50382	26.4631	40.7125	30.0254	3.89313	4.96183
9	7.69231	0.576923	3.19712	36.0577	55.2885	34.375	4.6875	4.51923	11.0131	0.653595	5.62092	9.80392	15.2288	44.0523	8.82353	4.15033
10	7.92746	0.647668	3.4456	31.3472	56.4767	35.4922	5.05181	4.50777	8.16327	0.566893	4.12698	35.941	42.7891	34.9206	3.69615	4.7619
11	10.1471	0.835294	3.88235	18.8235	43.5294		4.0037	4.85294	7.63682	0.621891	3.28358	30.9453	44.2786	37.5622	3.83085	5.72139
12	7.73626	0.602198	4.52747	41.978	47.3626	38.8791	3.45055	3.82418	9.06921	0.501193	3.65155	25.7757	38.5442	34.6062	4.98807	6.34845
13	10.3198	0.741279	4.30233	17.3256	30.9302	34.7674	4.21512	3.51744	8.13107	0.703883	3.68932	31.068	57.5243	31.068	4.44175	5.24272
14	8.11355	0.641026	3.24176	33.8645	36.3919	51.3919	3.27839	3.24176	8.67347	0.72449	4.59184	23.3929	45.7398	35.2041	4.87245	4.40051
15									9.73392	0.607539	4.27938	23.2594	39.1574	25.6541	4.32373	2.68293
16									8.31111	0.711111	4.22222	32.9111	43.4889	38.0667	4.24444	5.91111
17									8.00895	0.626398	4.18345	34.3177	39.038	31.3647	3.17673	5.03356
e)	Food intake				f)	WT		PerIR				g)	WT		PerIR
	WT	PerIR				Light	Dark	Light	Dark				Light	Dark	Light	Dark
1	2.90526	1.47368			1	12.8962	13.8782	12.211	13.4419			1	0.81667	0.828115	0.813	0.82925
2	3.43158	3.62105			2	10.7733	12.2869	15.0478	16.6578			2	0.808701	0.799344	0.788825	0.807573
3	4.02105	2.82105			3	11.4583	12.579	18.1588	21.6299			3	0.827845	0.83601	0.877608	0.856333
4	3.70526	2.10526			4	22.527	24.6853	8.372	9.19358			4	0.828196	0.8285	0.805794	0.82451
5	2.90526	2.04211			5	13.7463	14.5666	13.8555	14.9168			5	0.783196	0.78001	0.8176	0.810844
6	2.44211	2.54737			6	11.1257	12.7091	10.2117	11.1727			6	0.765235	0.744479	0.820788	0.800615
7	3.87368	2.90526			7	10.8878	12.171	13.245	15.6787			7	0.813518	0.7965	0.855	0.826385
8	3.45263	3.70526			8	10.6933	12.5779	18.2119	20.966			8	0.8342	0.828469	0.827871	0.816521
9	3.57895	1.51579			9	15.5123	17.2342	12.2655	13.9048			9	0.823	0.798833	0.834118	0.820458
10	3.24211	2.44211			10	16.4032	17.9548	12.6684	14.0337			10	0.834388	0.807313	0.82767	0.82301
11	2.90526	4.04211
h)	WT		PerIR				i)
	Light	Dark	Light	Dark			Leptin	WT	PerIR
1	25.548	42.2725	60.921	77.6365			1	0.555172	0.683752
2	42.372	107.87	41.152	97.5455			2	0.363022	0.704081
3	46.8	81.2065	27.2995	71.636			3	0.430583	0.601366
4	68.5025	99.1885	21.812	78.925			4	0.502768	0.635604
5	26.8955	41.6225	41.11	75.758			5	0.514071	0.578541
6	36.653	42.533	36.467	66.63			6	0.556714	0.751158
7	32.399	131.046	24.362				7	0.557484	0.663066
8	21.198	55.615	27.219	84.3725
9	20.3525	59.7065	28.275	65.2765
10	27.052	68.8655	35.342	82.1685
11	17.551	50.9005	43.6615	65.6915

## Sheet: Figure 2
a)	WT		PerIR				b)	WT		PerIR
Blood glucose	Fasted	Fed	Fasted	Fed			Insulin	Fasted	Fed	Fasted	Fed
1	6.2	7.7	4.9	8.3			1	1.60968	4.92544	1.83279	68.5699
2	8.9	8.7	7.6	9.5			2	1.62394	44.2642	2.05045	18.4729
3	5.9	10.1	5.8	17.7			3	0.425351	62.6002	0.917354	54.9881
4	8.8	9.7	8.3	16.4			4	0.742345	5.23303	3.81711	89.5405
5	6.7	7.8	5.6	9.1			5	0.894145	19.0089	3.04384	70.359
6	8.7	7.7	9.4	23.6			6	0.890178	6.27931	2.0379	50.198
7	6.4	7.9	4.9	9.8			7	0.618303	5.91647	1.42876	47.6474
8	9.3	8	6	8.6			8	3.53405	6.34642	3.62929	1.10231
9	6.7	6	4.9	7.3			9	2.31443	7.64882	2.06972	36.6864
10	8.2	9.6	5.4	8.6			10		2.07183
11	6.4	10	8.7	7
12	6.9	8.3	5.4	9.1
13	7.1	10	6	9.5
14	5.9	10.7	7	7.2
15	7.1		5.7	9.2
16			5.2	15.1
17			6.2	8.3
c)		Minutes
GTT	Geno	0	15	30	45	60	90	120
1	WT	7.4	18.7	20.1	18.9	12.4	9.7	6.9
2	WT	7.6	17.7	19.7	18.3	17.4	15	9.5
3	WT	8.9	10.2	19.1	18.6	17.6	10.7	8.2
4	WT	7.1	21.1	27.2	24	29.1	21.7	19.8
5	WT	7.7	10.9	13.2	17.1	16	13.1	13.3
6	WT	6.3	16.2	20.2	25.2	17.8	19.6	13.6
7	WT	6.6	14.4	25.8	23.3	19	17.1	14.3
8	WT	8.8	15.7	19.6	17.8	17.3	16.5	13.6
9	WT	6.3	12.2	20.1	23	22.6	18.2	15.4
10	WT	5.5	14.5	19.6	29.4	15	13.6	11.5
11	WT	6.5	20.8	28.7	24.4	25.2	13.5	10.5
12	WT	6.4	22.3	17.5	18.6	12.8	10.1	9.8
1	PerIR	9.1	21.1	23.1	29	28.9	24.4	20.4
2	PerIR	6.1	17.7	23.4	22.8	20.3	18.2	18.5
3	PerIR	5.6	16.5	23.9	16.9	15.8	16.1	13.6
4	PerIR	6.2	24.9	23.7	20.3	23	22.9	22.3
5	PerIR	6.3	14.9	21.3	20.6	23.9	21.1	17.5
6	PerIR	6.7	12.7	14.6	20.3	24.1	24.7	19.4
7	PerIR	5.2	15.9	27.2	30.5	25.4	24.6	20.4
8	PerIR	7.3	20.8	30.6	33	32.3	22.7	24.5
9	PerIR	5.8	13	22.7	22.2	25.9	21.8	15.8
10	PerIR	5.3	22.1	24.3	20.4	18.8	21	11.6
11	PerIR	6.2	18.6	22.2	21.7	19.4	17.2	10.2
12	PerIR	5.6	13.9	19.6	17.7	15.7	16.7	13.1
d)				e)	WT		PerIR			f)	WT		PerIR			g)	WT		PerIR
Glucose infusion	WT	PerIR		Rd	Basal	Insulin	Basal	Insulin		EPG	Basal	Insulin	Basal	Insulin		Clamp insulin	Basal	Insulin	Basal	Insulin
1	36.4465	5.87992		1	22.119	62.9101	25.6745	37.3195		1	22.119	26.4636	25.6745	31.4396		1	1.38061	9.48636	3.36811	23.3592
2	55.7789	9.16031		2	32.3507	70.944	33.8578	28.3248		2	32.3507	15.1651	33.8578	19.1644		2	1.80177	9.8868	4.44468	22.5223
3	28.6353	0.798403		3	16.6884	43.1821	28.9685	41.8069		3	16.6884	14.5467	28.9685	41.0085		3	0.929497	12.9481	3.0746	21.3024
4	34.0426	0.431034		4	15.1035	33.7476	30.1632	23.2827		4	15.1035	-0.294921	30.1632	22.8516		4	1.08732	12.3209	5.17519	26.3007
5	37.8995	36.272		5	43.0102	62.5321	19.1267	65.2688		5	43.0102	24.6326	19.1267	28.9967		5	0.910181	9.04375	1.15534	16.4127
6	44.6009	20.8817		6	19.7977	71.5991	29.4666	44.4048		6	19.7977	26.9982	29.4666	23.5231		6	1.32026	10.6952		12.96
7	37.1991			7	17.4544	42.0152				7	17.4544	4.81603				7	0.759354	9.94458
h)		Minutes
ITT	Geno	0	15	30	45	60	90	120
1	WT	9.1	11.1	5	5.8	5.1	7.8	6.6
2	WT	9.4	10.6	8.6	8.7	8.3	8.1	8.1
3	WT	10.3	9.2	8.4	8.2	8.6	8.1	8.9
4	WT	10.1	9.5	8.5	8.3	8.9	9.2	9.7
5	WT	9.7	11.7	10.1	9.2	9.2	9.2	10.6
6	WT	11.1	10.5	6.4	5.5	5.2	5.2	6.4
7	WT	8.6	8.2	7	7.1	7.7	8.2	10.6
8	WT	11.4	9.8	6.2	6	5.9	6.4	7.6
9	WT	11.6	9.2	6.6	6.5	7.2	7.2	7.9
10	WT	11.7	11.3	5.4	6.8	8	9.3	9.2
11	WT	11.1	11.4	8.3	8.2	8.3	10.7	9.5
1	PerIR	7.9	7.6	6.7	6	6.9	6.9	6.8
2	PerIR	8.4	6.4	4	4.9	4.4	5.9	6.9
3	PerIR	8.3	7.5	5.9	6.2	5.6	5.6	6
4	PerIR	10.6	8.4	5.6	6.1	6.4	7.3	8.3
5	PerIR	11.1	9.9	7.4	6.8	6.4	6.8	7.8
6	PerIR	9.2	10.3	8.4	7.1	7	7	8.3
7	PerIR	11.9	9.9	9.6	8	8.2	9.2	9.9
8	PerIR	9.5	9.7	7.7	6.7	6.5	6.4	7.4
9	PerIR	9.3	8.8	7.3	7	6.9	8.4	8.6
10	PerIR	9.3	9.1	7.6	7.6	6.5	6.9	7.1
11	PerIR	8.5	7.5	7.7	7.7	7.7	7.1	7.1
l)	WT		PerIR			m)	WT		PerIR			n)	WT		PerIR
	Saline	Insulin	Saline	Insulin			Saline	Insulin	Saline	Insulin			Saline	Insulin	Saline	Insulin
1	0.674247	0.626639	0.0742145	0.325207		1	1.3144	2.44747	0.118286	1.16538		1	1.88437	1.4378	0.75392	0.660516
2	0.07133	0.504761	0.0645239	0.430064		2	0.744446	0.663169	0.131019	0.224615		2	1.6382	1.88683	0.468087	1.09777
3	0.0360058	0.165959	0.0664858	0.739118		3	0.358504	1.39595	0.101881	0.24144		3	1.72647	3.56599	0.308172	0.911391
4	0.0731832	0.734511	0.0519327	0.644864		4	0.245019	0.400919	0.10836	0.126009		4	1.57332	1.31888	0.109605	1.54054
5	0.0486345	1.0226	0.121158	1.11239		5	0.646395	1.31846	0.261192	0.19092		5	0.78607	2.03108	0.25381	1.23461
6	0.037274	0.516343	0.102578	0.63629		6	0.418468	1.47768	0.49283	0.389945		6	0.983415	0.746051	0.14857	0.550811
7		1.52587		0.672303		7				0.218015		7		1.71605		0.934389
o)		Time (h)
Refeed	Geno	0	2	4	6
1	WT	1	1.2375	1	0.8375
2	WT	1	1.25926	1.28395	1.19753
3	WT	1	0.845238	1.03571	0.904762
4	WT	1	1.0411	1.12329	0.972603
5	WT	1	1.07955	0.852273	0.693182
6	WT	1	1	1.02439	1.10976
7	WT	1	0.901235	1.07407	0.790123
8	WT	1	1.02469	0.962963	0.790123
9	WT	1	0.955056	1.11236	0.831461
10	WT	1	0.850575	0.770115	0.816092
11	WT	1	0.791667	0.84375	0.833333
12	WT	1	1.31343	1	0.970149
13	WT	1	0.898734	0.620253	0.683544
14	WT	1	1.01149	1.05747	1.06897
1	PerIR	1	0.909091	0.909091	0.896104
2	PerIR	1	0.871795	0.705128	0.551282
3	PerIR	1	1.09524	1.03175	0.952381
4	PerIR	1	1.11364	0.909091	0.761364
5	PerIR	1	0.925532	0.808511	0.670213
6	PerIR	1	0.796407	0.550898	0.39521
7	PerIR	1	0.92	0.8	0.71
8	PerIR	1	1.11828	1.03226	0.623656
9	PerIR	1	0.938776	0.744898	0.714286
10	PerIR	1	0.861702	0.776596	0.829787
11	PerIR	1	0.987179	0.948718	0.897436
12	PerIR	1	0.956989	0.763441	0.795699
13	PerIR	1	0.891089	0.792079	0.712871
14	PerIR	1	0.935897	0.884615	0.782051
15	PerIR	1	0.902174	0.771739	0.717391
16	PerIR	1	1.08333	1.15278	0.875
17	PerIR	1	0.891892	0.837838	0.702703

## Sheet: Figure 3
a)									b)
pAMPK/AMPK	WT	PerIR		PGC1a/tub	WT	PerIR			AMP/ATP	WT	PerIR		ADP/ATP	WT	PerIR
1	1.19156	1.41002		1	1.65417	1.89461			1	1.10662	1.53465		1	1.13848	1.2684
2	1.11846	1.51885		2	1.45778	3.36443			2	1.07964	1.19336		2	1.03348	1.14705
3	0.736615	1.64027		3	0.777364	3.45629			3	1.52336	2.17518		3	1.32804	1.66302
4	0.747806	1.3622		4	0.673461	1.06585			4	0.704266	1.35101		4	0.879759	1.29641
5	0.858605	2.02324		5	0.685942	3.27302			5	0.8893	2.05236		5	0.954651	1.81389
6	1.34695	2.14017		6	0.751284	4.562			6	1.25873	1.27799		6	1.02833	1.10187
									7	0.694091	1.72763		7	0.752863	1.61759
									8	0.770578	1.13691		8	0.91329	1.19064
									9	1.02201	1.80594		9	0.948557	1.64476
									10	0.951402			10	1.02256
c)										d)
Gene expression		Chrebp	Pepck	G6p	Gk	Pflk	Glut2			Glycogen	WT	PerIR
1	WT	0.791554	0.873663	1.48903	0.867817	0.51828	0.669926			1	17.2353	11.1717
2	WT	0.671407	0.674153	0.999564	1.02726	2.62346	0.558349			2	21.6704	23.0931
3	WT	0.556232	0.780235	1.04165	1.21078	4.20995	0.808923			3	20.0569	11.6506
4	WT	1.36408	0.887908	1.56486	1.55003	0.444874	1.07642			4	20.7451	16.9755
5	WT	1.26423	1.17893	1.00026	0.87547	1.17024				5	33.4806	20.1805
6	WT	2.3396	1.5755	0.738688	1.56388	0.752173	0.735132			6	22.4601	14.8811
7	WT	0.994649	0.824342	0.865058	1.19828	0.366352	0.827066			7	27.6504	12.8276
8	WT	1.28811	1.33683	0.862165	1.77743	1.11765	1.19009			8	38.4392	20.2233
9	WT	0.654407	1.19733	0.747962	0.78194	1.0029	0.723505			9	21.6622	22.3164
1	PerIR	1.12422	2.56149	1.9732	0.689583	0.313811	1.55643
2	PerIR	1.06456	1.05493	0.969875	1.07895	0.267907	1.50637
3	PerIR	1.04181	2.02883	2.05818	0.53125	0.0570803	3.6311
4	PerIR	0.594711	2.34998	4.33201	0.133227	0.0718503	2.16581
5	PerIR	0.90308	1.27941	1.41785	0.533834	0.0515507	0.826302
6	PerIR	1.36471	1.16458	0.976282	0.743015	0.00500344	1.8409
7	PerIR	1.28916	1.08697	1.15178	1.07039	0.569909	1.16278
8	PerIR	0.789818	1.30019	0.66582	1.12672	0.243018	0.383706
9	PerIR	1.29528	0.959473	0.626928	0.8069	0.0211867	2.46185

## Sheet: Figure 4
b)					c)					d)
Liver TG	WT	PerIR			Plasma TG	WT	PerIR			Plasma FFA	WT	PerIR
1	33.5702	18.554			1	0.84	0.92			1	0.181	0.187
2	197.552	32.8143			2	0.77	0.6			2	0.2	0.165
3	21.5574	35.3879			3	0.75	0.57			3	0.189	0.185
4	74.47	9.15718			4	0.92	1.13			4	0.169	0.273
5	28.4612	29.0687			5	0.96	0.65			5	0.213	0.288
6	153.735	15.7295			6	1.05	0.54			6	0.273	0.194
7	138.947	25.6009			7	0.6	0.84			7	0.271	0.259
8	137.878	39.6768			8	0.76	0.77			8	0.228	0.229
9	130.456	23.9098			9	0.5	0.7			9		0.243
10	42.2539				10		0.75			10		0.232
e)
Gene expression		Ppargc1a	Ppara	Aox	Cpt1	Acadl	Acadvl	Acsl5	Acaa2	Srebp1	Pparg	Scd1	Fasn	Atgl	Cd36
1	WT	0.933291	0.0403891	0.979697	1.59587	0.935007	1.26144	0.917415	1.59709	1.02066	1.3133	1.08409	0.548047	0.774414	1.60498
2	WT	0.781087	0.981648	1.03245	1.19957	0.855232	0.914308	0.849817	1.52268	0.920507	0.81274	0.870445	0.253116	0.85343	1.57686
3	WT	0.545086	2.29864	0.176724	0.733318	0.858123	0.984517	1.02358	1.34346	0.565461	1.28717	1.50785	0.261921	0.777104	0.0313597
4	WT	1.17383	0.633293	1.48443	1.22251	0.987339	0.938446	1.2272	0.626455	1.08573	0.652266	0.85135	2.69796	1.4175	1.27284
5	WT	1.33474	2.73324	4.10934	0.503423	0.800442	0.788672	0.870154	0.576722	0.976144	1.05485	0.836724	0.605292	1.22067	2.06774
6	WT	0.808072	5.34841	0.941092	1.03372	0.565082	0.652894	0.670546	1.48842	1.19265	1.66098	1.8323	0.759104	1.17339	2.11436
7	WT	1.22864	3.34177	1.74764	1.1308	1.50282	1.33999	1.10217	1.08569	1.19251	1.05363	1.17351	4.29067	0.973787	2.26742
8	WT	0.692581	3.57418	0.582733	1.09759	1.89744	1.4779	0.843407	0.547886	2.1795	0.678318	0.514886	6.18256	0.956064	1.04359
9	WT	1.08339	0.0992317			1.14438	0.920289	1.18261		0.572957			0.836945
1	PerIR	2.80543	9.62828	0.51444	2.54208	0.69861	1.4213	1.09136	0.492416	1.34879	1.64285	1.30993	0.564236	1.26372	0.403056
2	PerIR	1.34356	5.70454	0.78535	1.15897	1.05599	1.07229	1.47598	0.483621	1.22179	1.94042	0.292125	1.70847	2.35655	0.783888
3	PerIR	2.21974	3.90232	1.39111	1.98988	1.22734	1.12218	1.13421	1.98176	0.992978	0.950681	0.250114	0.402215	8.43864	0.565548
4	PerIR	1.84215	3.08324	1.18776	1.1239	1.45131	1.31536	1.35559	1.14654	0.223214	0.222216	0.546575	0.256501	6.24923	0.460536
5	PerIR	0.90703	5.67562	5.65911	1.27649	0.967603	0.84719	1.12655	1.79392	1.00173	1.29388	0.14094	0.723402	1.51136	1.90161
6	PerIR	0.858301	1.37644	0.60762	6.65687	1.05781	0.967808	1.23203	0.866707	0.826069	0.383518	0.388321	0.976057	1.79441	0.32396
7	PerIR	1.28481	6.06754	0.533074	2.85636	0.678717	0.769348	0.836797	0.626093	0.828458	3.68722	0.39864	0.651214	1.23857	0.739208
8	PerIR	1.28526	1.58404	0.35859	2.17625	1.41526	1.20333	1.55185	0.437326	0.892444	0.799054	0.598113	1.25792	0.794166	0.38637
9	PerIR					1.30506	1.0794	1.56635	1.33233	0.807854	0.819055		0.629249	3.59173
f)					g)		Minutes
Citrate synthase	WT	PerIR			PTT	Geno	0	15	30	45	60	90	120
1	0.289542	0.427451			1	WT	8.3	10.7	9.2	10.1	9.2	8.2	8.1
2	0.324837	0.401307			2	WT	7.9	8.8	9.6	9.4	9.6	9.9	10.3
3	0.39085	0.418301			3	WT	9	11.7	12	10.7	11.8	8.8	9.2
4	0.324837	0.336601			4	WT	9.7	9.3	13.5	14.3	14.6	11.8	10
5	0.288889	0.347712			5	WT	7.2	9.6	9.7	11.3	12.1	11.2	9.1
6	0.334641	0.369935			6	WT	7.6	9.7	12.6	12.1	13.7	12.9	11.7
7	0.294771	0.308497			7	WT	8.2	11.1	15.4	13.1	13.4	11.8	8.8
8	0.215033	0.400654			8	WT	6.3	9.2	11.6	13.9	16.7	14.8	10.6
9	0.294771	0.294771			9	WT	6.7	8.2	10.7	10.1	10.1	8.2	9.7
10	0.297386	0.327451			10	WT	6.7	9.4	13.5	15.4	18.8	16.8	16.7
					11	WT	8.7	10.2	11.6	13.4	14.1	10.6	9.6
					1	PerIR	8	11.3	11.8	11.1	11.4	8.8	8.2
					2	PerIR	8.2	11.2	12.2	10.1	9.4	8.3	9.8
					3	PerIR	5.9	7.2	8.5	10.1	10.1	10.9	8.6
					4	PerIR	7.7	7.4	11.1	9.8	9.8	10.3	11.7
					5	PerIR	8	8.8	11.7	11	10.7	9.5	9.1
					6	PerIR	6.1	9.7	12.9	14.6	11.7	11.3	11.1
					7	PerIR	7.8	9.1	11.3	13.8	11.8	8.8	9.3
					8	PerIR	6.3	8.1	10.5	10.8	10.7	8.2	8.3
					9	PerIR	6.8	8.8	9.3	9.8	10.4	10.6	8.8
					10	PerIR	7.4	10.5	12.3	13.1	11.2	10.2	8.4
					11	PerIR	8.1	8.7	9.6	9.8	7.4	8.2	8.5
h)					i)					j)
ALAT	WT	PerIR			ASAT	WT	PerIR			Liver TG	WT	WT + Fib	PerIR	PerIR + Fib
1	69.5	27.5			1	150.5	109			1	62.6616	36.3245	2.63438	30.3672
2	31	34.5			2	134	121.5			2	19.564	15.284	3.4258	4.98123
3	95.5	28			3	155.5	112.5			3	96.3045	15.1239	28.6359	15.5025
4	36	25.5			4	212	121			4	19.3685	30.0715	16.3309	19.2857
5	48.5	21			5	149.5	103.5			5	47.0157	22.638	23.9734	23.7121
6	21.5	47.5			6	147.5	123.5			6	65.6176	23.9774	8.11239	12.9694
7	124.5	36.5			7	201.5	150.5			7	46.6034	23.3499		12.6621
8	23	26.5			8	120	109.5
9	101.5	37			9	208	140.5
10		35.5
k)
Blood glucose	WT	WT + Fib	PerIR	PerIR + Fib
1	6.2	8.9	5.6	6.1
2	9	5.6	4.4	6.3
3	7.3	5	6.4	4.5
4	6.5	3.8	6.2	4.7
5	7.3	5.3	6.5	5.1
6	7.5	6.3	7.4	6.3
7	6	6.7		4.8

## Sheet: Figure 5
a)		Weeks
Body mass	Geno	0	1	2	3	4	5	6	7	8	9	10	11	12	14	15
1	WT	31	31.9	33.4	32.8	35.5	36.6	37.8	39.5	43.1	41.9	43.6	46.7	47.8	47.2	44.1
2	WT	27.5	27.2	29.1	30.7	34	36.1	37.8	40.3	41.7	39.5	40.6	43.2	44.2	43	48.3
3	WT	28.2	28.7	31	34.4	33.7	34.5	36.3	37.9	41.7	38.5	40.3	44.4	46.5	46.2	47.5
4	WT	32.8	35	36.5	37.1	41.5	42.7	43.7	45.4	46.5	44.7	45.6	47.2	49.1	48.6	49.6
5	WT	31.3	33.1	35.3	35.9	38	40.2	40.9	42.2	44	42	41.1	43.2	44.8	45.1	46.6
6	WT	34.9	37.3	40.2	42.6	44.6	46.2	46.5	46.9	47.3	46.4	48	50.6	51	50.9	52
7	WT	32.3	35	38	39.5	42.6	44	44.5	45.2	46.4	44.4	45.4	47.7	48.9	49.7	49.8
8	WT	32.5	30.4	36.6	38.4	41.3	43.1	44.1	45.2	47.2	45	43.3	47.2	49.4	48.6	50.8
9	WT	27.4	28.7	30.6	32.5	34.5	35.8	36.3	36.4	37.7	36.3	35.5	37.4	40	38.5	40.8
10	WT	32.1	33.3	35.5	37.6	39.7	41.1	43	43	44.9	42.1	41.2	43.7	46	46.8	48.3
11	WT	28.8	33.9	33.5	35.6	37.7	39.8	41.3	42.2	44.7	40.9	39.7	42.2	44.8	44.8	46.5
12	WT	27.9	28.7	30.9	32.4	34.4	36	38	38.6	41.2	37.7	36.1	39.1	41.6	43	44.4
13	WT	30.3	32.8	35.6	38.2	41.2	42.8	43.7	44.7	46.2	42.2	42.3	46.4	48	47.2	47.7
1	PerIR	27.6	28.9	32.3	31.9	33.4	36.5	37.5	39.9	43.7	39.8	40.1	44	45.7	44.2	45
2	PerIR	29.2	29.5	30.4	31.2	32.3	33.3	34.9	37.5	40.7	37.2	37.8	42	44.1	43	44
3	PerIR	33.7	35.6	37.6	39.1	41.4	42.8	43.3	44.2	45.4	41	41	43.4	44.9	45.1	45.1
4	PerIR	34.4	35.7	38.4	40.2	42.4	44.4	43.8	45.4	47.2	41.6	41.2	43.5	45.1	45	46.2
5	PerIR	31.1	32.4	35.9	37.6	40.3	41.2	42.8	44	45	41.4	40.8	45.7	47	45	44.8
6	PerIR	28.2	30	34	34.5	36.6	38.4	38.8	39.5	43.1	38.6	36.9	40.5	42.7	41	42.4
7	PerIR	29.5	31	33	34	35.3	36	36.5	37.5	39.3	36.3	35.2	38.3	40.8	41.3	40.6
8	PerIR	28	28.6	30.3	30.8	34.2	35.1	35.5	36.6	40.3	37.6	35	38.1	41.4	41.4	43
9	PerIR	25.7	27.3	29.1	30.3	32	32.7	33.9	34.1	34.5	30.1	29.5	31.7	35	35.6	37
b)	WT		PerIR				c)	WT		PerIR				d)
Body composition	Fat mass (%)	Lean mass (%)	Fat mass (%)	Lean mass (%)			Fat pads	Sub fat	Visceral fat	Sub fat	Visceral fat			Liver TG	WT	PerIR
1	39.5397	60.4393	36.1707	63.9606			1	47.3923	64.8526	33.1111	47.1111			1	83.5905	73.3118
2	39.5928	60.4977	30.9524	68.9569			2	44.5135	63.7681	34.0909	44.0909			2	75.4934	50.8728
3	34.9892	65.4624	36.5033	62.9399			3	37.8947	49.6842	33.4812	43.9024			3	72.9593	69.8003
4	41.8534	58.2688	35.9645	63.969			4	49.5968	53.629	35.0649	45.8874			4	91.2791	75.6216
5	41.7857	58.4152	34.4043	65.4468			5	55.1502	70.6009	32.5893	39.2857			5	80.7988	69.0195
6	40.9804	59	31.8501	68.0562			6	46.5385	43.0769	30.1887	41.9811			6	99.7747	35.0177
7	39.8569	59.2025	29.6814	69.9265			7	38.9558	39.759	28.3251	50.2463			7	102.068	22.7069
8	40.3036	59.8583	32.0773	67.4879			8	48.8189	56.6929	33.7209	60.9302			8	89.0173	39.547
9	28.9	70.675	26.9714	71.9143			9	32.1078	63.4804	29.1892	58.9189			9	50.5669	43.2921
10	33.1957	67.1957					10	32.7122	57.764					10	85.6676
11	34.8884	65.4688					11	38.7097	51.6129					11	80.192
12	34.2548	65.2885					12	44.3694	65.3153					12	69.7134
13	33.0625	66.7292					13	32.0755	40.4612					13	77.1897
e)					f)		Minutes							g)	WT		PerIR
ALAT	WT	PerIR			GTT	Geno	0	15	30	60	120			Blood glucose	Fasted	Fed	Fasted	Fed
1	158.8	102.2			1	WT	11.8	25.3	24.4	18.2	9.6			1	9.2	9.1	6.2	9.5
2	87.3	49.8			2	WT	6.9	20.8	22.6	13.4	8.8			2	7.8	8.9	7.5	10.8
3	138.8	95.7			3	WT	9.2	25.5	19.1	11.7	8.6			3	9.8	10.1	6.5	8.5
4	153.2	88.4			4	WT	7.2	20.7	18.7	11.3	8.1			4	8	8.1	7.3	9.6
5	76.9	90.3			5	WT	9.4	19.7	16.2	11.2	7.6			5	6.9	7.8	7.2	9.8
6	249	26.7			6	WT	8.2	21.2	18.2	12.7	8.7			6	6.9	8.3	8.5	8.4
7	213.8	28.2			7	WT	7.4	17.2	14.7	10.3	7			7	6.7	7	7.4	7.7
8	169.3	40.8			8	WT	7.8	20.3	19.3	13.7	10			8	9.3	9.4	6.7	8.9
9	33.8	42			9	WT	9.2	21.1	16.4	11.2	8.4			9	6.9	7.1	5.9	6.7
10	75.1				10	WT	6.7	18.4	12.7	10.3	7.7			10	8	6.7
11	78.4				11	WT	8.2	20.3	16.6	12.2	8.3			11	10	8.9
12	52				12	WT	6.6	18	14.1	11.2	8.4			12	6.9	6.6
13	86.2				13	WT	6.3	21.5	18.8	13.7	9.3			13	7.7	9.2
					1	PerIR	8.3	23.2	22.7	17.5	8.7
					2	PerIR	8.1	21.4	20.3	12.3	7.3
					3	PerIR	6.5	21.4	15.8	10.7	6.9
					4	PerIR	7.1	20.6	17.4	11.6	8.1
					5	PerIR	7.1	20.1	16.5	10.7	7.5
					6	PerIR	7.9	20.6	19.8	12.7	8.6
					7	PerIR	7.2	19.3	15.2	11.2	8.6
					8	PerIR	7.2	19.2	16.3	13.4	8.9
					9	PerIR	6.8	16.4	13.3	9.7	7.4

## Sheet: Sup. Figure 1
b)					c)					d)
IR WAT	WT	PerIR			IR Gastroc	WT	PerIR			IR Gastroc	WT	PerIR
1	0.450526	0.109492			1	0.312034	0.673437			1	0.88992	0.93712
2	0.275853	0.0874105			2	0.357715	0.53711			2	1.26128	0.411442
3	0.695785	0.104248			3	0.648636	0.552293			3	0.739663	0.443068
4	0.48873	0.676689			4	0.979281	0.707004			4	0.994275	0.885239
5	0.67448	0.140455			5	1.06463	0.330895			5	1.30067	0.653672
6	0.870568	0.161743			6	0.655031	0.530445			6	1.2639	0.505461
7	0.554969	0.321865			7	0.625395	0.394444			7	0.769772	0.868187
8	0.22541	0.223056			8	0.293555	0.493466			8	1.21194	0.73645
9	0.629952	0.145135			9	0.886654	0.631911			9	1.01025	0.575562
10	0.958898	0.464641			10	1.24477	0.39331
11	0.757166	0.288347			11	0.883836	0.423032
12	1.09593	0.165244			12	1.06076	0.269674
e)	WT		PerIR
	Chow	HFD	Chow	HFD
1	1.39977	0.535892	0.685749	0.254897
2	1.2562	0.637321	0.291374	0.0762087
3	1.08667	0.842262	0.443632	0.188869
4	0.585136	0.460966	0.302673	0.177732
5	0.978441	0.92486	0.22941	0.212351
6	0.693779	0.957411	0.457097	0.0443125

## Sheet: Sup. Figure 2
a)		Minutes									b)		Minutes
GTT	Geno	0	15	30	45	60	90	120			ITT	Geno	0	15	30	45	60	90	120
1	WT	1	2.52703	2.71622	2.55405	1.67568	1.31081	0.932432			1	WT	1	1.21978	0.549451	0.637363	0.56044	0.857143	0.725275
2	WT	1	2.32895	2.59211	2.40789	2.28947	1.97368	1.25			2	WT	1	1.12766	0.914894	0.925532	0.882979	0.861702	0.861702
3	WT	1	1.14607	2.14607	2.08989	1.97753	1.20225	0.921348			3	WT	1	0.893204	0.815534	0.796117	0.834951	0.786408	0.864078
4	WT	1	2.97183	3.83099	3.38028	4.09859	3.05634	2.78873			4	WT	1	0.940594	0.841584	0.821782	0.881188	0.910891	0.960396
5	WT	1	1.41558	1.71429	2.22078	2.07792	1.7013	1.72727			5	WT	1	1.20619	1.04124	0.948454	0.948454	0.948454	1.09278
6	WT	1	2.57143	3.20635	4	2.8254	3.11111	2.15873			6	WT	1	0.945946	0.576577	0.495495	0.468468	0.468468	0.576577
7	WT	1	2.18182	3.90909	3.5303	2.87879	2.59091	2.16667			7	WT	1	0.953488	0.813953	0.825581	0.895349	0.953488	1.23256
8	WT	1	1.78409	2.22727	2.02273	1.96591	1.875	1.54545			8	WT	1	0.859649	0.54386	0.526316	0.517544	0.561404	0.666667
9	WT	1	1.93651	3.19048	3.65079	3.5873	2.88889	2.44444			9	WT	1	0.793103	0.568966	0.560345	0.62069	0.62069	0.681034
10	WT	1	2.63636	3.56364	5.34545	2.72727	2.47273	2.09091			10	WT	1	0.965812	0.461538	0.581197	0.683761	0.794872	0.786325
11	WT	1	3.2	4.41538	3.75385	3.87692	2.07692	1.61538			11	WT	1	1.02703	0.747748	0.738739	0.747748	0.963964	0.855856
12	WT	1	3.48438	2.73438	2.90625	2	1.57812	1.53125			1	PerIR	1	0.962025	0.848101	0.759494	0.873418	0.873418	0.860759
1	PerIR	1	2.31868	2.53846	3.18681	3.17582	2.68132	2.24176			2	PerIR	1	0.761905	0.47619	0.583333	0.52381	0.702381	0.821429
2	PerIR	1	2.90164	3.83607	3.7377	3.32787	2.98361	3.03279			3	PerIR	1	0.903614	0.710843	0.746988	0.674699	0.674699	0.722892
3	PerIR	1	2.94643	4.26786	3.01786	2.82143	2.875	2.42857			4	PerIR	1	0.792453	0.528302	0.575472	0.603774	0.688679	0.783019
4	PerIR	1	4.01613	3.82258	3.27419	3.70968	3.69355	3.59677			5	PerIR	1	0.891892	0.666667	0.612613	0.576577	0.612613	0.702703
5	PerIR	1	2.36508	3.38095	3.26984	3.79365	3.34921	2.77778			6	PerIR	1	1.11957	0.913043	0.771739	0.76087	0.76087	0.902174
6	PerIR	1	1.89552	2.1791	3.02985	3.59701	3.68657	2.89552			7	PerIR	1	0.831933	0.806723	0.672269	0.689076	0.773109	0.831933
7	PerIR	1	3.05769	5.23077	5.86538	4.88462	4.73077	3.92308			8	PerIR	1	1.02105	0.810526	0.705263	0.684211	0.673684	0.778947
8	PerIR	1	2.84932	4.19178	4.52055	4.42466	3.10959	3.35616			9	PerIR	1	0.946237	0.784946	0.752688	0.741935	0.903226	0.924731
9	PerIR	1	2.24138	3.91379	3.82759	4.46552	3.75862	2.72414			10	PerIR	1	0.978495	0.817204	0.817204	0.698925	0.741935	0.763441
10	PerIR	1	4.16981	4.58491	3.84906	3.54717	3.96226	2.18868			11	PerIR	1	0.882353	0.905882	0.905882	0.905882	0.835294	0.835294
11	PerIR	1	3	3.58065	3.5	3.12903	2.77419	1.64516
12	PerIR	1	2.48214	3.5	3.16071	2.80357	2.98214	2.33929
c)		Minutes									d)					e)	WT		PerIR
PTT	Geno	0	15	30	45	60	90	120			Leptin	WT	PerIR			pGSK3/GSK3	Saline	Insulin	Saline	Insulin
1	WT	1	1.28916	1.10843	1.21687	1.10843	0.987952	0.975904			1	9.42752	8.36314			1	0.778935	0.891506	0.961603	0.3337
2	WT	1	1.11392	1.21519	1.18987	1.21519	1.25316	1.3038			2	6.16458	8.61178			2	0.86783	1.09913	0.702764	0.488936
3	WT	1	1.3	1.33333	1.18889	1.31111	0.977778	1.02222			3	7.31184	7.35546			3	0.767426	1.04148	0.415455	0.973744
4	WT	1	0.958763	1.39175	1.47423	1.50515	1.21649	1.03093			4	8.53763	7.77424			4	1.19935	1.37466	0.60897	1.222
5	WT	1	1.33333	1.34722	1.56944	1.68056	1.55556	1.26389			5	8.72956	7.07628			5	1.57768	1.2502	0.382089	0.823857
6	WT	1	1.27632	1.65789	1.59211	1.80263	1.69737	1.53947			6	9.45369	9.1876			6	0.808784	0.640886	0.647587	0.804375
7	WT	1	1.35366	1.87805	1.59756	1.63415	1.43902	1.07317			7	9.46678	8.11013
8	WT	1	1.46032	1.84127	2.20635	2.65079	2.34921	1.68254									WT		PerIR
9	WT	1	1.22388	1.59701	1.50746	1.50746	1.22388	1.44776								pFOXO/FOXO	Saline	Insulin	Saline	Insulin
10	WT	1	1.40299	2.01493	2.29851	2.80597	2.50746	2.49254								1	1.24896	1.23449	0.44449	0.964582
11	WT	1	1.17241	1.33333	1.54023	1.62069	1.21839	1.10345								2	1.05861	1.21223	0.523929	0.740176
1	PerIR	1	1.4125	1.475	1.3875	1.425	1.1	1.025								3	0.894916	0.98574	0.520759	0.479217
2	PerIR	1	1.36585	1.4878	1.23171	1.14634	1.0122	1.19512								4	1.16829	1.01591	0.500932	0.874308
3	PerIR	1	1.22034	1.44068	1.71186	1.71186	1.84746	1.45763								5	0.692942	2.06167	0.443909	0.727127
4	PerIR	1	0.961039	1.44156	1.27273	1.27273	1.33766	1.51948								6	0.936275	1.83049	1.00881	1.52909
5	PerIR	1	1.1	1.4625	1.375	1.3375	1.1875	1.1375
6	PerIR	1	1.59016	2.11475	2.39344	1.91803	1.85246	1.81967
7	PerIR	1	1.16667	1.44872	1.76923	1.51282	1.12821	1.19231
8	PerIR	1	1.28571	1.66667	1.71429	1.69841	1.30159	1.31746
9	PerIR	1	1.29412	1.36765	1.44118	1.52941	1.55882	1.29412
10	PerIR	1	1.41892	1.66216	1.77027	1.51351	1.37838	1.13514
11	PerIR	1	1.07407	1.18519	1.20988	0.91358	1.01235	1.04938
f)	WT		PerIR
pP70S6K/pP70S6K	Saline	Insulin	Saline	Insulin
1	1.13557	0.553043	0.836055	0.332883
2	0.953955	1.14651	0.48571	0.786493
3	0.999078	0.699224	1.51842	0.696599
4	1.19224	1.07096	0.132044	1.26827
5	1.32473	1.24561	0.788567	1.04259
6	0.394426	0.665144	0.571598	0.951798
	WT		PerIR
pRPS6/RPS6	Saline	Insulin	Saline	Insulin
1	0.646633	0.701244	1.15062	1.16724
2	1.17457	0.802938	1.00571	2.15719
3	1.21539	1.78866	0.337439	0.714693
4	1.22382	0.860497	0.985102	0.704222
5	0.942935	0.738101	0.44143	0.643156
6	0.796659	0.826969	0.627093	2.71561

## Sheet: Sup. Figure 3 
a)
Gene expression		Chrebp	Pepck	G6p	Gk	Pflk	Glut2			b)
1	WT	0.963954	0.943087	1.51827	1.23189	2.42664	1.68229			Glycogen	WT	PerIR
2	WT	0.482311	0.776718	0.662622	0.815282	2.01525	0.669393			1	6.32859	6.83004
3	WT	0.972006	1.12776	0.403859	1.39333	1.10545	0.622549			2	5.50504	3.04279
4	WT	1.62342	0.70897	1.32188	0.673401	0.916026	1.67744			3	12.1809	12.1735
5	WT	0.804336	1.11829	0.816915	1.27371		1.22966			4	17.9516	5.69447
6	WT	1.10308	0.693658	0.909257	0.808528	0.115981	1.27523			5	22.7606	21.6706
7	WT	1.36544	1.48603	1.53911	1.01833	0.382172	0.916534			6	4.53912	3.76274
8	WT	1.00908	1.56877	1.92043	1.09647	2.11985	0.940234			7	9.60731	6.3055
9	WT	1.11499	0.944177	0.848073	0.922873	1.77764	0.629274			8	8.63228	3.94932
1	PerIR	1.45636	1.54021	1.96827	1.7148	0.657757				9	11.0721	21.5039
2	PerIR	3.53825	1.48895	1.92154	1.43432	3.09612	1.473			10	12.8626	15.1694
3	PerIR	1.98211	1.22544	1.49875	0.647463	0.359724	2.21135
4	PerIR	1.36797	0.833235	1.33817	0.665358	1.23424	1.56258
5	PerIR	1.17422	0.638222	1.21231	0.888763	0.0282905	0.579518
6	PerIR	1.80713	0.495502	0.461988	1.28331	0.0043982	0.604687
7	PerIR	1.06748	1.22544	0.7304	0.686835	4.40445	0.459061
8	PerIR	0.581575	1.00821	0.96678	0.698518	0.351955	1.35372
9	PerIR	1.00315	0.771977	0.955785	0.521367	2.0519	0.548321
d)
AMP/ATP	WT	PerIR		ADP/ATP	WT	PerIR
1	4.45037	7.46585		1	1.56311	2.07814
2	1.02996	1.97623		2	0.709872	1.01593
3	2.9936	2.83988		3	1.27926	1.25718
4	1.96315	0.919288		4	1.01184	0.683203
5	0.677091	9.67699		5	0.584112	2.36051
6	6.04123	7.97582		6	1.82132	2.16113
7	5.1252	9.89355		7	1.66012	2.36502
8	5.21846	0.92807		8	1.68966	0.6908
9	2.07903	2.20162		9	1.03076	1.05516
10	2.5107			10	1.17323
2	1.17457	0.802938	1.00571	2.15719
3	1.21539	1.78866	0.337439	0.714693
4	1.22382	0.860497	0.985102	0.704222
5	0.942935	0.738101	0.44143	0.643156
6	0.796659	0.826969	0.627093	2.71561
